# Supplementary material for: A multi-lock inhibitory mechanism for fine-tuning enzyme activities of the HECT family E3 ligases
Source: Nat Commun. 2019 Jul 18;10:3162. doi: 10.1038/s41467-019-11224-7 (PMC6639328; doi:10.1038/s41467-019-11224-7)
Supplement: Supplementary file 4 — Source Data [file 41467_2019_11224_MOESM4_ESM.xlsx]

## Sheet: Figure 1B
Figure 1b
															0 min			15 min			30 min
														FL	100	100	100	90	96	87	77	82	86
														12L34HECT	100	100	100	82	90	86	75	73	69
														W2L34HECT	100	100	100	89	86	91	73	69	68
														2LHECT	100	100	100	73	76	72	45	48	43
														L34HECT	100	100	100	65	72	67	44	48	45
														234HECT	100	100	100	23	21	17	13	15	16
														LHECT	100	100	100	26	24	24	15	21	18
														HECT	100	100	100	17	17	15	14	17	14

## Sheet: Figure 1c
Figure 1c

## Sheet: Figure 1d
Figure 1d
																	0 µM			7 µM			15 µM
																WW2L	26	23	28	53	56	55	72	76	73
																LWW34	19	26	28	42	46	40	78	82	70
																WW2	24	20	26	23	28	25	19	26	23
																WW34	28	30	26	28	31	26	27	30	28
																L	25	28	20	28	24	27	22	25	22

## Sheet: Figure 2d
Figure 2d

## Sheet: Figure 3b
Figure 3b

## Sheet: Figure 3c
Figure 3c

## Sheet: Figure 3d
Figure 3d

## Sheet: Figure 3e
Figure 3e
	0 min			30 min			60 min			90 min			120 min
WT	100	100	100	92	97	85	79	76	74	67	82	68	60	58	61
W409A	100	100	100	55	60	50	35	35	31	28	31	25	19	21	16
F437A	100	100	100	34	35	32	23	25	22	15	13	17	13	13	15
Y441A	100	100	100	57	61	57	32	30	28	24	22	28	18	18	21
Y443A	100	100	100	71	75	70	52	50	53	28	31	25	26	23	20
M447A	100	100	100	72	75	71	43	44	43	33	24	30	27	20	21
E503A	100	100	100	74	78	72	49	48	49	29	33	25	21	18	18
H517A	100	100	100	54	50	56	30	28	31	21	23	25	18	16	21
Y543A	100	100	100	47	45	48	23	26	20	19	23	24	14	16	17
Y543E	100	100	100	50	45	53	32	33	28	20	26	16	14	18	15
W549A	100	100	100	55	57	53	31	28	31	24	20	26	13	15	16
F617E	100	100	100	18	16	23	15	20	18	13	21	17	13	16	18
M627E	100	100	100	59	62	56	51	48	48	43	44	40	28	20	21
M804Q805A	100	100	100	86	90	84	56	53	51	38	36	41	21	18	21

## Sheet: Figure 4b
						Figure 4b
							0 min			30 min			60 min			90 min			120 min
						WT	100	100	100	92	97	85	79	76	74	67	82	68	60	58	61
						R427W	100	100	100	74	70	70	51	48	53	31	28	28	17	23	15
						S444L	100	100	100	65	63	67	45	40	43	34	34	30	22	22	18
						H517Y	100	100	100	48	44	43	33	36	33	20	26	19	15	13	13
						P651A	100	100	100	47	46	40	41	43	43	24	20	18	13	10	15
						E697K	100	100	100	47	42	40	25	28	23	21	18	18	14	12	14

## Sheet: Figure 4c
Figure 4c
		WT			H517Y			W549A			P651A			MOCK
	0 h	0	0	0	0	0	0	0	0	0	0	0	0	0	0	0
	4 h	1.7	6.3	5.2	1.9	1.8	4.9	3	1.4	2.5	1.1	9	3.5	4.1	2.4	3.8
	8 h	6.1	15.6	10.4	7.2	10.4	17.3	11.6	9.7	11.1	21.4	35.8	19.1	14.2	11.6	13.9
	12 h	9.2	24.6	19.9	20.1	19.4	37.7	31.9	20.5	28.8	51.6	61.5	49.1	24.5	15.7	26.4
	24 h	22.5	39.2	38.4	91.5	95.5	100	100	100	100	100	100	100	25.4	27.6	32

[truncated: 34 more sheets: Figure 4d, Figure 4e, Figure 4f, Figure4g, Figure 4h, Figure 5b, Figure 5c, Figure 5d, Figure 5e, Figure 5g, Figure 5h, Figure 5i, Figure 5j, Figure 6b, Figure 6d, Figure 6f, Figure 6h, Figure 6i, Figure 6j, Figure 6k …]
